# Supplementary material for: Multi-Enzymatic Cascades in the Synthesis of Modified Nucleosides: Comparison of the Thermophilic and Mesophilic Pathways
Source: Biomolecules. 2021 Apr 16;11(4):586. doi: 10.3390/biom11040586 (PMC8073115; doi:10.3390/biom11040586)
Supplement: Supplementary file 1 [file biomolecules-11-00586-s001.zip]

Archive with 1 entries (1 files):
- biomolecules-1092493-supplementary (2).pdf
